# Supplementary material for: Metabolic responses of rice cultivars with different tolerance to combined drought and heat stress under field conditions
Source: Gigascience. 2019 May 13;8(5):giz050. doi: 10.1093/gigascience/giz050 (PMC6511916; doi:10.1093/gigascience/giz050)
Supplement: Supplemental Files [file giz050_supplemental_files.zip]

Archive with 3 entries (3 files):
- Additional file 1_HxD_stress.xlsx
- Additional file 2_HxD_stress_wLeg.pdf
- Additional file 3_HxD_stress_wLeg.pdf
