# Supplementary material for: Metabolic responses of rice cultivars with different tolerance to combined drought and heat stress under field conditions
Source: Gigascience. 2019 May 13;8(5):giz050. doi: 10.1093/gigascience/giz050 (PMC6511916; doi:10.1093/gigascience/giz050)
Supplement: Supplemental Files [file giz050_supplemental_files.zip › Additional file 1_HxD_stress.xlsx]

## Sheet: Sheet1
Additional File 1. Common and organ-specific metabolites used in the final data analysis.
Metabolites that were common among the three experiments with ≥33.33% non-missing values, as indicated in Table 1 and that were either specific to one or two organs, or detected in all three organs. Metabolites are listed alpahabetically by metabolite class in the same order as in Figs. 3-5.
Flag leaves	Flowering spikelets	Flag leaves∩Flowering spikelets	Flowering spikelets∩Developing seeds	Flag leaves∩Flowering spikelets∩Developing seeds
A137012	Butanoic acid, 4-amino-	Glycolic acid	Benzoic acid, 4-hydroxy-	Citric acid
A192014	Butyro-1,4-lactam	Asparagine	A176001	Glutaric acid, 2-oxo-
A214004	Tyrosine	Proline	A237002	Isocitric acid
A278005	4-Hydroxybenzaldehyde	A124002	Glycerol-3-phosphate	Malic acid
Quinic acid, 5-caffeoyl-, trans-	A145008	A148006	Inositol-phosphate, myo-	Pyruvic acid
Sinapic acid, trans-	A157012	A171003		Succinic acid
Phosphoenolpyruvic acid	A221004	A180002		Vanillic acid
Ascorbic acid	Ornithine	A214003		Alanine, 3-cyano-
Dehydroascorbic acid dimer	Spermidine	Galactonic acid		Aspartic acid
	Cinnamic acid, 4-hydroxy-, trans-	Glyceric acid		Glutamic acid
	Ethanolaminephosphate			Glutamine
				Glycine
				Isoleucine
				Leucine
				N-Carboxyglycine
				Phenylalanine
				Serine
				Threonine
				Valine
				Hexadecanoic acid
				Octadecanoic acid
				A112003
				A116014
				A143003
				A145016
				A147011
				A155004
				A159003
				A170001
				A174001
				A203003
				A211001
				A213001
				A228001
				A237001
				A250001
				A311002
				Putrescine
				Pyridine, 2-hydroxy-
				Pyridine, 3-hydroxy-
				Glucose-6-phosphate
				Glyceric acid-3-phosphate
				Glycerophosphoglycerol
				Phosphoric acid
				Phosphoric acid monomethyl ester
				Erythronic acid
				Galactaric acid
				Gluconic acid
				Threonic acid
				Arabitol
				Erythritol
				Glycerol
				Hydroquinone
				Inositol, myo-
				Ribitol
				4-Hydroxyphenyl-beta-glucopyranoside
				Arabinose
				Fructose
				Glucose
				Kestose, 1-
				Raffinose
				Sucrose
